# Supplementary material for: Limiting ER-associated degradation capacity triggers acute and chronic effects on insulin biosynthesis
Source: J Clin Invest. 2025 Nov 18;136(2):e187341. doi: 10.1172/JCI187341 (PMC12807472; doi:10.1172/JCI187341)
Supplement: Supporting data values [file jci-136-187341-s014.xlsx]

## Sheet: Fig.1A
			Figure 1A
					IPGTT-Male mice		Glucose Values
	Time				beta-Hrd1-KO (M) (mg/dL)
	0 min	224	140	114		159	122	167	143	147	179
	15 min	400	403	272		350	297	383	391	484	429
	30 min	397	328	360		254	176	284	551	495	443
	60 min	291	225	268		284	131	179	380	239	218
	90 min
	120 min	178	138	174		138	111	153	185	191	132
					HrdfloxHet/Cre (M) (mg/dL)		Glucose Values
	0 min	120	65	89	140	127	81	109	132	134	111	85	111
	15 min	301	178	125	230	186	192	293	238	192	277	295	285
	30 min	162	132	114	195	166	155	260	129	148	167	230	210
	60 min	140	88	95	131	110	117	127	94	94	103	117	133
	90 min
	120 min	100	72	85	108	99	86	105	78	77	106	91	119

## Sheet: Fig. 1B
				Figure 1B
							IPGTT-Female mice		Glucose Values
							beta-Hrd1-KO (F) (mg/dL)
		Time
		0 min	186	126	141	147	158	144	161	113
		15 min	600	293	465	250	286	207	342	307
		30 min	567	293	461	191	161	217	350	335
		60 min	409	197	315	141	138	115	256	189
		90 min
		120 min	245	97	188	129	197	136	167	127
								HrdfloxHet/Cre (F) (mg/dL)		Glucose Values
		0 min	106	145	78	74	129	48	114	81	97
		15 min	225	219	172	149	200	105	288	181	283
		30 min	213	126	140	107	132	95	144	148	177
		60 min	124	92	86	96	103	55	110	123	141
		90 min
		120 min	92	75	68	66	78	49	111	123	116

## Sheet: Fig.1C
				Figure 1C
					IPGTT (M+F)		Blood Glucose Values
	Time						beta-Hrd1KO (mg/dL)
	0 min	224	140	114	159	122	167	143	147	179	186	126	141	147	158	144	161	113
	15 min	400	403	272	350	297	383	391	484	429	600	293	465	250	286	207	342	307
	30 min	397	328	360	254	176	284	551	495	443	567	293	461	191	161	217	350	335
	60 min	291	225	268	284	131	179	380	239	218	409	197	315	141	138	115	256	189
	90 min
	120 min	178	138	174	138	111	153	185	191	132	245	97	188	129	197	136	167	127
							HrdfloxHet/Cre (Control) (mg/dL)			Blood Glucose Values
	0 min	120	65	89	140	127	81	109	132	134	111	85	111	106	145	78	74	129	48	114	81	97
	15 min	301	178	125	230	186	192	293	238	192	277	295	285	225	219	172	149	200	105	288	181	283
	30 min	162	132	114	195	166	155	260	129	148	167	230	210	213	126	140	107	132	95	144	148	177
	60 min	140	88	95	131	110	117	127	94	94	103	117	133	124	92	86	96	103	55	110	123	141
	90 min
	120 min	100	72	85	108	99	86	105	78	77	106	91	119	92	75	68	66	78	49	111	123	116

## Sheet: Fig.1 D
		Figure 1D
			In Vivo GSIS		Insulin by ELISA						Prism
											2-way ANOVA, Multiple comparision
			Control
		Time									Compare each cell mean with the other cell mean in that row
		0 min	0.871561	0.972751	0.924648	1.04521					Number of families	1
		15 min	1.23998	1.82189	1.51718	1.19328					Number of comparisons per family	5
		30 min	1.02273	0.714078	1.34489	1.01636					Alpha	0.05
		60 min	1.21536	0.721628	1.15045	0.424388					Šídák's multiple comparisons test	Mean Diff.	95.00% CI of diff.	Below threshold?	Summary	Adjusted P Value
		90 min									Control - Hrd1KO
											0 min	0.6335	0.2024 to 1.065	Yes	**	0.0018
		120 min	0.908857	0.630478	0.553322	0.640402					15 min	0.8907	0.4596 to 1.322	Yes	****	<0.0001
											30 min	0.7296	0.2985 to 1.161	Yes	***	0.0003
											60 min	0.3995	-0.03157 to 0.8306	No	ns	0.0797
			beta-Hrd1KO		Insulin by ELISA						120 min	0.392	-0.03906 to 0.8232	No	ns	0.0887
		Time
		15 min	1.23998	1.82189	1.51718	1.19328					Test details	Mean 1	Mean 2	Mean Diff.	SE of diff.	N1	N2	t	DF
		30 min	1.02273	0.714078	1.34489	1.01636
											Control - Hrd1KO
		60 min	1.21536	0.721628	1.15045	0.424388					0 min	0.9535	0.32	0.6335	0.1572	4	4	4.029	30
											15 min	1.443	0.5524	0.8907	0.1572	4	4	5.664	30
		90 min									30 min	1.025	0.2949	0.7296	0.1572	4	4	4.64	30
											60 min	0.878	0.4784	0.3995	0.1572	4	4	2.541	30
		120 min	0.908857	0.630478	0.553322	0.640402					120 min	0.6833	0.2912	0.392	0.1572	4	4	2.493	30

## Sheet: Fig.1E
			Figure 1E
					Random Blood Glucose (mg/dL)											Prism details 2-way ANOVA Multiple comparision
																		Compare cell means with others in its row and its column
	Age (Months)						beta-Hrd1KO
																		Number of families	8
	0.75		110	140	159	204	210	132										Number of comparisons per row family	1
	1		142	153	176	227	128	163	171	108	174	260	340					Number of comparisons per column family	15
	1.5		283	216	171	352	451	186	195	170	167	295	298	238				Alpha	0.05
	2		421	181	210	600	435	431	185	317	162	600
	2.5		500	315	433	259	219											Tukey's multiple comparisons test	Predicted (LS) mean diff.	95.00% CI of diff.	Below threshold?	Summary	Adjusted P Value
	3		485	370	406	600	600	600
																		0.75
																		Hrd1KO vs. HrdfloxHet/Cre	38.83	-72.89 to 150.6	No	ns	0.4913
					HrdfloxHet/Cre (Control) (mg/dL)													1
																		Hrd1KO vs. HrdfloxHet/Cre	51.06	-25.32 to 127.5	No	ns	0.1873
	0.75		116	110	135
	1		144	172	118	143	71	159	135									1.5
	1.5		108	101	130	124	110	116	174	126								Hrd1KO vs. HrdfloxHet/Cre	128.2	56.09 to 200.3	Yes	***	0.0007
	2		130	111	132	100	105	127	143	162	145	132	149
	2.5		98	134	131	144	123	145	122	120	164							2
	3		119	169	125	114	150	169	120									Hrd1KO vs. HrdfloxHet/Cre	223.7	154.6 to 292.7	Yes	****	<0.0001
																		2.5
																		Hrd1KO vs. HrdfloxHet/Cre	214	125.9 to 302.1	Yes	****	<0.0001
																		3
																		Hrd1KO vs. HrdfloxHet/Cre	372.2	284.3 to 460.1	Yes	****	<0.0001
																		Hrd1KO
																		0.75 vs. 1	-26.47	-144.1 to 91.14	No	ns	0.9861
																		0.75 vs. 1.5	-92.67	-208.5 to 23.20	No	ns	0.1928
																		0.75 vs. 2	-195	-314.7 to -75.36	Yes	***	0.0001
																		0.75 vs. 2.5	-186	-326.4 to -45.71	Yes	**	0.0029
																		0.75 vs. 3	-351	-484.8 to -217.2	Yes	****	<0.0001
																		1 vs. 1.5	-66.2	-162.9 to 30.54	No	ns	0.3532
																		1 vs. 2	-168.6	-269.8 to -67.31	Yes	****	<0.0001
																		1 vs. 2.5	-159.6	-284.6 to -34.57	Yes	**	0.0046
																		1 vs. 3	-324.5	-442.1 to -206.9	Yes	****	<0.0001
																		1.5 vs. 2	-102.4	-201.6 to -3.140	Yes	*	0.0392
																		1.5 vs. 2.5	-93.37	-216.7 to 29.99	No	ns	0.2452
																		1.5 vs. 3	-258.3	-374.2 to -142.5	Yes	****	<0.0001
																		2 vs. 2.5	9	-117.9 to 135.9	No	ns	>0.9999
																		2 vs. 3	-156	-275.6 to -36.30	Yes	**	0.0036
																		2.5 vs. 3	-165	-305.3 to -24.64	Yes	*	0.0118
																		HrdfloxHet/Cre
																		0.75 vs. 1	-14.24	-174.2 to 145.7	No	ns	0.9998
																		0.75 vs. 1.5	-3.292	-160.2 to 153.6	No	ns	>0.9999
																		0.75 vs. 2	-10.21	-161.2 to 140.7	No	ns	>0.9999
																		0.75 vs. 2.5	-10.89	-165.4 to 143.6	No	ns	>0.9999
																		0.75 vs. 3	-17.67	-177.6 to 142.3	No	ns	0.9995
																		1 vs. 1.5	10.95	-109.0 to 130.9	No	ns	0.9998
																		1 vs. 2	4.026	-108.0 to 116.1	No	ns	>0.9999
																		1 vs. 2.5	3.349	-113.4 to 120.1	No	ns	>0.9999
																		1 vs. 3	-3.429	-127.3 to 120.4	No	ns	>0.9999
																		1.5 vs. 2	-6.92	-114.6 to 100.8	No	ns	>0.9999
																		1.5 vs. 2.5	-7.597	-120.2 to 105.0	No	ns	>0.9999
																		1.5 vs. 3	-14.38	-134.3 to 105.6	No	ns	0.9993
																		2 vs. 2.5	-0.6768	-104.8 to 103.5	No	ns	>0.9999
																		2 vs. 3	-7.455	-119.5 to 104.6	No	ns	>0.9999
																		2.5 vs. 3	-6.778	-123.6 to 110.0	No	ns	>0.9999
																		Test details	Predicted (LS) mean 1	Predicted (LS) mean 2	Predicted (LS) mean diff.	SE of diff.	N1	N2	q	DF
																		0.75
																		Hrd1KO vs. HrdfloxHet/Cre	159.2	120.3	38.83	56.17	6	3	0.9777	83
																		1
																		Hrd1KO vs. HrdfloxHet/Cre	185.6	134.6	51.06	38.41	11	7	1.88	83
																		1.5
																		Hrd1KO vs. HrdfloxHet/Cre	251.8	123.6	128.2	36.26	12	8	5.001	83
																		2
																		Hrd1KO vs. HrdfloxHet/Cre	354.2	130.5	223.7	34.71	10	11	9.113	83
																		2.5
																		Hrd1KO vs. HrdfloxHet/Cre	345.2	131.2	214	44.31	5	9	6.83	83
																		3
																		Hrd1KO vs. HrdfloxHet/Cre	510.2	138	372.2	44.19	6	7	11.91	83

## Sheet: Fig. 2C
			Fig. 2 C
								Prism details
		Immunoblot	quantifications					Table Analyzed	Fig.2C
			Control					Column B	Hrd1KO
	Proinsulin / CypB							vs.	vs.
			4.00268					Column A	Control
			2.72568
			1.27372					Unpaired t test
			1.09019					P value	0.0097
								P value summary	**
								Significantly different (P < 0.05)?	Yes
			beta-Hrd1KO					One- or two-tailed P value?	Two-tailed
			1.43049					t, df	t=3.070, df=12
			1.85981
			0.879533					How big is the difference?
			0.461062					Mean of column A	2.273
			1.15262					Mean of column B	0.6999
			0.160913					Difference between means (B - A) ± SEM	-1.573 ± 0.5124
			0.237834					95% confidence interval	-2.690 to -0.4567
			0.219595					R squared (eta squared)	0.4399
			0
			0.596927					F test to compare variances
								F, DFn, Dfd	4.924, 3, 9
								P value	0.0543
								P value summary	ns
								Significantly different (P < 0.05)?	No

## Sheet: Fig. 2D
				Fig. 2 D
									Prism details
			Immunoblot	quantifications					Table Analyzed	Fig.2D
				Control					Column B	Hrd1KO
		Insulin / CypB		6.25398					vs.	vs.
				5.75096					Column A	Control
				0.193278
				0.934912					Unpaired t test
									P value	0.0473
									P value summary	*
									Significantly different (P < 0.05)?	Yes
				beta-Hrd1KO					One- or two-tailed P value?	Two-tailed
				0.26919					t, df	t=2.210, df=12
				1.88103
				1.88578					How big is the difference?
				0.263634					Mean of column A	3.283
				3.23789					Mean of column B	0.8743
				0.237622					Difference between means (B - A) ± SEM	-2.409 ± 1.090
				0.063595					95% confidence interval	-4.784 to -0.03405
				0.124967					R squared (eta squared)	0.2893
				0
				0.778884					F test to compare variances
									F, DFn, Dfd	8.358, 3, 9
									P value	0.0115
									P value summary	*
									Significantly different (P < 0.05)?	Yes

## Sheet: Fig. 2E
		Fig. 2 E
	Immunoblot	quantifications
		beta-Hrd1KO
		Proinsulin	Blood Glucose (mg/dL)
		1.43049	108
		1.85981	110
		0.879533	159
		0.461062	184
		1.15262	204
		0.160913	238
		0.237834	298
		0.219595	339
		0	577
		0.596927	600
		beta-Hrd1KO
		Insulin	Blood Glucose (mg/dL)
		0.26919	108
		1.88103	110
		1.88578	159
		0.263634	184
		3.23789	204
		0.237622	238
		0.063595	298
		0.124967	339
		0	577
		0.778884	600

## Sheet: Fig 3C3
			Figure 3C3
																			Prism details
			% of Glucagon cells			Prism details									% of Beta cells
																			Table Analyzed	Fig.3C3 % beta cells
			Control	Hrd1KO		Table Analyzed	Fig.3C3 % glucagon cells								Control	Hrd1KO
			17.27	46.67											82.73	53.33			Column B	Hrd1KO
			16.07	46.43		Column B	Hrd1KO								83.93	53.57			vs.	vs.
			8	44.19		vs.	vs.								92	55.81			Column A	Control
			15.42	18.42		Column A	Control								84.58	81.58
			23.58	25.99											76.42	74.01			Unpaired t test
				28.57		Unpaired t test										71.43			P value	0.006
				27.35		P value	0.006									72.65			P value summary	**
				32.69		P value summary	**									67.31			Significantly different (P < 0.05)?	Yes
						Significantly different (P < 0.05)?	Yes												One- or two-tailed P value?	Two-tailed
						One- or two-tailed P value?	Two-tailed												t, df	t=3.391, df=11
						t, df	t=3.391, df=11
																			How big is the difference?
						How big is the difference?													Mean of column A	83.93
						Mean of column A	16.07												Mean of column B	66.21
						Mean of column B	33.79												Difference between means (B - A) ± SEM	-17.72 ± 5.226
						Difference between means (B - A) ± SEM	17.72 ± 5.226												95% confidence interval	-29.22 to -6.219
						95% confidence interval	6.219 to 29.22												R squared (eta squared)	0.5111
						R squared (eta squared)	0.5111
																			F test to compare variances
						F test to compare variances													F, DFn, Dfd	3.709, 7, 4
						F, DFn, Dfd	3.709, 7, 4												P value	0.2229
						P value	0.2229												P value summary	ns
						P value summary	ns												Significantly different (P < 0.05)?	No
						Significantly different (P < 0.05)?	No

## Sheet: Fig. 5B
			Figure 5B
			BIP				P58IPK				peIf2a
			Control	bet-Hrd1-KO			Control	beta-Hrd1-KO			Control	beta-Hrd1-KO
			1.14053	7.46223			0.908464	2.47512			0.288185	2.45151
			0.993666	3.48521			0.87453	2.49955			1.2816	2.16431
			0.865802	7.57449			1.21701	3.91542			1.43022	3.10375
		AVG	1	6.17398		AVG	1	2.96336		AVG	1	2.57
		SD	0.137475	2.32922		SD	0.188697	0.824596		SD	0.62	0.48
				p=0.0184, *				p=0.0159, *				p=0.0256 (*)

[truncated: 23 more sheets: Fig. 6A, Fig. 6C, Fig. 6D, Fig. 6E, Fig. 6F, Fig. 6G, Fig. 7B, Sheet1, Fig. S1B, Fig S1C, Fig. S1D, Fig. S2, Fig S3A, Fig S3B, Fig S3C, Fig. S5, Fig. S8C, Fig. S8D, Fig. S8E, Fig. S8F …]
